# Supplementary material for: The association between single-nucleotide polymorphisms within type 1 interferon pathway genes and human immunodeficiency virus type 1 viral load in antiretroviral-naïve participants
Source: AIDS Res Ther. 2024 May 3;21:27. doi: 10.1186/s12981-024-00610-x (PMC11067292; doi:10.1186/s12981-024-00610-x)
Supplement: Supplementary file 2 — Additional file 2. Table of SNPs in type 1 IFN Genes (N=673). [file 12981_2024_610_MOESM2_ESM.xlsx]

## Sheet: Sheet1
Additional file 2 - Table of SNPs in type 1 IFN Genes (N=673)
rsID	Chromosome	Position	Reference Allele	Alternate Allele	Gene	Entrez ID
rs1332190	9	21438684	A	G	IFNA1	3439
rs200414928	9	21439350	AT	A	IFNA1	3439
rs10964995	9	21439456	G	A	IFNA1	3439
rs35125691	9	21439671	A	ATTTG	IFNA1	3439
rs34881389	9	21439741	G	A	IFNA1	3439
rs34110353	9	21439755	T	G	IFNA1	3439
-	9	21439837	AT	A	IFNA1	3439
rs112827026	9	21439848	G	T	IFNA1	3439
-	9	21439849	T	G	IFNA1	3439
rs35393456	9	21440169	C	G	IFNA1	3439
rs28383793	9	21440416	A	G	IFNA1	3439
rs55821508	9	21440490	T	C	IFNA1	3439
rs1758567	9	21440535	T	C	IFNA1	3439
rs146464565	9	21440916	C	T	IFNA1	3439
rs33965070	9	21440994	C	G	IFNA1	3439
rs34244195	9	21441077	C	T	IFNA1	3439
rs28383795	9	21441092	GA	G	IFNA1	3439
rs28383796	9	21441116	C	T	IFNA1	3439
rs12685904	9	21441310	T	G	IFNA1	3439
rs34165013	9	21441369	G	A	IFNA1	3439
rs28383797	9	21441589	G	A	IFNA1	3439
rs75718890	9	21442309	C	G	IFNA1	3439
rs72701394	9	21442349	C	A,T	IFNA1	3439
rs11412581	9	21442607	G	GT	IFNA1	3439
rs2383190	9	21442958	A	G	IFNA1	3439
rs76720703	9	21443230	A	G	IFNA1	3439
rs77351910	9	21382304	T	C	IFNA2	3440
rs617881	9	21383193	C	T	IFNA2	3440
rs28383783	9	21383602	G	T	IFNA2	3440
rs615936	9	21383675	A	G	IFNA2	3440
rs615544	9	21383734	C	A	IFNA2	3440
rs615077	9	21383852	C	G	IFNA2	3440
rs625082	9	21383853	C	T	IFNA2	3440
rs10120977	9	21384363	A	G	IFNA2	3440
rs9333354	9	21385694	ATAAAGT	A	IFNA2	3440
rs58487417	9	21385729	A	G	IFNA2	3440
rs674189	9	21386288	T	C	IFNA2	3440
rs662831	9	21386684	T	C	IFNA2	3440
rs10964893	9	21184632	T	C	IFNA4	3441
rs13293879	9	21184694	C	T	IFNA4	3441
rs2891158	9	21184931	G	A	IFNA4	3441
rs117901592	9	21185032	T	G	IFNA4	3441
rs10964894	9	21185156	T	C	IFNA4	3441
rs10811492	9	21185264	A	G	IFNA4	3441
rs10757197	9	21185369	T	C	IFNA4	3441
rs10811493	9	21185383	C	T	IFNA4	3441
rs12236048	9	21186254	G	C	IFNA4	3441
rs28368134	9	21186596	AG	A	IFNA4	3441
rs3750479	9	21186931	A	G	IFNA4	3441
rs185464667	9	21186958	G	A	IFNA4	3441
rs113045626	9	21187121	T	A	IFNA4	3441
rs1062571	9	21187311	C	T	IFNA4	3441
rs371680814	9	21187568	A	G	IFNA4	3441
rs2383183	9	21187700	T	C	IFNA4	3441
rs3955235	9	21187773	G	C	IFNA4	3441
rs7870840	9	21187928	T	C	IFNA4	3441
rs10964896	9	21188207	C	T	IFNA4	3441
rs10964897	9	21188267	A	G	IFNA4	3441
rs10964898	9	21188270	T	C	IFNA4	3441
rs10964899	9	21188352	T	C	IFNA4	3441
rs140913381	9	21188580	C	CA	IFNA4	3441
rs7035639	9	21189262	G	C	IFNA4	3441
rs10811494	9	21189377	C	G	IFNA4	3441
rs10811528	9	21302645	T	C	IFNA5	3442
rs7875557	9	21303297	A	G	IFNA5	3442
rs28383777	9	21303473	A	G	IFNA5	3442
rs7049214	9	21303689	A	G	IFNA5	3442
rs145435991	9	21303936	G	A	IFNA5	3442
rs7019113	9	21303958	G	A	IFNA5	3442
rs7021906	9	21304057	A	G	IFNA5	3442
rs28383775	9	21304245	A	G	IFNA5	3442
rs10757212	9	21304803	G	A	IFNA5	3442
rs138121530	9	21305048	G	C	IFNA5	3442
rs7027327	9	21305855	A	G	IFNA5	3442
rs369431904	9	21306018	AC	A	IFNA5	3442
-	9	21306020	C	A	IFNA5	3442
rs12156640	9	21306241	G	A	IFNA5	3442
rs7031048	9	21306318	A	G	IFNA5	3442
rs10964964	9	21306573	G	T	IFNA5	3442
rs72695780	9	21307072	G	A	IFNA5	3442
rs117612776	9	21348680	C	T	IFNA6	3443
rs75108635	9	21348757	A	T	IFNA6	3443
rs28383779	9	21349986	C	A	IFNA6	3443
rs2990143	9	21350050	T	C	IFNA6	3443
rs2990144	9	21350078	A	T	IFNA6	3443
rs2988573	9	21350620	G	A	IFNA6	3443
rs17334047	9	21352135	T	C	IFNA6	3443
rs35101870	9	21352175	G	A	IFNA6	3443
-	9	21352261	A	ATT	IFNA6	3443
rs9333356	9	21352377	G	A	IFNA6	3443
rs35353365	9	21352483	G	A	IFNA6	3443
rs72699197	9	21352636	C	T	IFNA6	3443
rs614541	9	21352862	C	G,T	IFNA6	3443
rs78321887	9	21352904	G	A	IFNA6	3443
rs114958995	9	21199988	A	G	IFNA7	3444
rs199832923	9	21200933	A	AT	IFNA7	3444
rs185113939	9	21201361	G	A	IFNA7	3444
rs143268397	9	21201831	G	T	IFNA7	3444
rs10757198	9	21202335	T	C	IFNA7	3444
rs10757199	9	21202356	G	T	IFNA7	3444
rs7046208	9	21202408	G	A	IFNA7	3444
rs7045980	9	21202410	C	A	IFNA7	3444
rs139030397	9	21202439	G	C	IFNA7	3444
rs28368137	9	21202845	T	C	IFNA7	3444
rs10811502	9	21203008	A	T	IFNA7	3444
rs111358117	9	21203242	T	C	IFNA7	3444
rs79455969	9	21203293	T	A,G	IFNA7	3444
rs111307542	9	21203884	A	G	IFNA7	3444
rs1330322	9	21407250	T	C	IFNA8	3445
rs1330321	9	21407375	A	G	IFNA8	3445
rs28383784	9	21407565	C	G	IFNA8	3445
rs4978115	9	21407604	G	A	IFNA8	3445
rs4978116	9	21407638	T	G	IFNA8	3445
rs10811535	9	21407696	G	T	IFNA8	3445
rs140893319	9	21407910	TAATTGATGTTTTCTC	T	IFNA8	3445
rs10964981	9	21408292	T	A	IFNA8	3445
rs12553575	9	21408498	A	G	IFNA8	3445
rs10738592	9	21408516	C	T	IFNA8	3445
rs10811536	9	21408693	T	C	IFNA8	3445
rs10811537	9	21408824	T	C	IFNA8	3445
rs12553612	9	21408857	A	C	IFNA8	3445
rs28751295	9	21409036	GA	G	IFNA8	3445
rs28383785	9	21409094	C	T	IFNA8	3445
rs10964982	9	21409901	G	A	IFNA8	3445
rs34034940	9	21410117	ATTCT	A	IFNA8	3445
rs115669133	9	21410207	T	C	IFNA8	3445
rs9333353	9	21411631	G	A	IFNA8	3445
rs28383790	9	21411729	T	C	IFNA8	3445
rs28383791	9	21411785	T	C	IFNA8	3445
rs10811538	9	21411859	C	T	IFNA8	3445
rs140228359	9	21411876	G	A	IFNA8	3445
rs28383792	9	21412074	C	G	IFNA8	3445
rs10811503	9	21204222	C	G	IFNA10	3446
rs116015931	9	21204240	G	A	IFNA10	3446
rs113468456	9	21204291	T	C	IFNA10	3446
rs182975434	9	21204455	A	G	IFNA10	3446
rs145723650	9	21204488	T	G	IFNA10	3446
rs149625931	9	21204505	A	G	IFNA10	3446
rs117578165	9	21204828	C	T	IFNA10	3446
rs3028226	9	21205235	CAT	C	IFNA10	3446
rs35429361	9	21205287	T	TG	IFNA10	3446
rs202178922	9	21205336	C	CA	IFNA10	3446
rs72689887	9	21205363	C	T	IFNA10	3446
rs28368155	9	21205517	C	G	IFNA10	3446
rs28368154	9	21205708	T	G	IFNA10	3446
rs28368152	9	21205943	A	G	IFNA10	3446
rs200150935	9	21205966	A	AC	IFNA10	3446
rs372682138	9	21205980	A	C	IFNA10	3446
rs28368151	9	21206081	T	G	IFNA10	3446
rs28368150	9	21206174	A	T	IFNA10	3446
rs28751292	9	21206266	C	A	IFNA10	3446
rs12555631	9	21206427	G	A	IFNA10	3446
rs112963053	9	21206743	G	T	IFNA10	3446
rs56035072	9	21206763	G	T	IFNA10	3446
rs28368145	9	21206916	T	A	IFNA10	3446
rs28368144	9	21206919	G	C	IFNA10	3446
rs10113876	9	21207005	C	G	IFNA10	3446
rs138649447	9	21207129	G	A	IFNA10	3446
rs28368141	9	21207276	C	A	IFNA10	3446
rs28368139	9	21207300	T	G	IFNA10	3446
rs28368138	9	21207334	C	G	IFNA10	3446
rs72689890	9	21207652	G	A	IFNA10	3446
rs145228200	9	21207754	G	C	IFNA10	3446
rs72689892	9	21207869	A	T	IFNA10	3446
rs142364719	9	21208116	A	T	IFNA10	3446
rs79520742	9	21208167	T	G	IFNA10	3446
rs111838280	9	21208211	A	G	IFNA10	3446
rs76079875	9	21208318	G	T	IFNA10	3446
rs112565089	9	21208414	A	G	IFNA10	3446
rs72689895	9	21208474	A	T	IFNA10	3446
rs138542499	9	21208683	A	G	IFNA10	3446
rs10811505	9	21208723	A	C	IFNA10	3446
rs62558988	9	21208759	T	C	IFNA10	3446
rs58748865	9	21208803	G	A	IFNA10	3446
rs10811506	9	21208875	C	A	IFNA10	3446
rs113124943	9	21208917	A	C	IFNA10	3446
rs139238763	9	21365425	G	C	IFNA13	3447
rs79280277	9	21366122	G	T	IFNA13	3447
rs2988574	9	21366261	A	G	IFNA13	3447
-	9	21366378	A	G	IFNA13	3447
rs1238646	9	21366404	A	G	IFNA13	3447
rs201752074	9	21366412	ACG	A	IFNA13	3447
rs72701321	9	21366556	A	T	IFNA13	3447
rs146670193	9	21366990	C	G	IFNA13	3447
rs11999696	9	21367195	A	G	IFNA13	3447
rs2480926	9	21367351	A	G	IFNA13	3447
rs28383781	9	21367352	A	G	IFNA13	3447
rs35000944	9	21368036	C	G	IFNA13	3447
rs653778	9	21368097	T	A	IFNA13	3447
rs28383780	9	21368181	A	T	IFNA13	3447
rs367775925	9	21368318	ATATC	A	IFNA13	3447
rs115147528	9	21368872	A	C	IFNA13	3447
rs641734	9	21368927	C	T	IFNA13	3447
rs637949	9	21369315	C	G	IFNA13	3447
rs9333361	9	21369358	T	G	IFNA13	3447
rs9333355	9	21369376	G	A,C	IFNA13	3447
rs78685973	9	21369556	T	C	IFNA13	3447
rs148142258	9	21369562	ATGCC	A	IFNA13	3447
rs115785197	9	21369718	A	G	IFNA13	3447
rs72701324	9	21369886	G	A	IFNA13	3447
rs4112794	9	21237233	C	T	IFNA14	3448
rs147386490	9	21237427	G	GT	IFNA14	3448
rs10964930	9	21238127	T	C	IFNA14	3448
rs10116540	9	21238152	A	G	IFNA14	3448
rs28383774	9	21238527	AT	A	IFNA14	3448
rs28383773	9	21238750	T	G	IFNA14	3448
rs4628333	9	21238962	G	A	IFNA14	3448
rs28383772	9	21238984	AAC	A	IFNA14	3448
rs200829608	9	21240616	C	CAA	IFNA14	3448
rs12553763	9	21241449	G	T	IFNA14	3448
rs12551190	9	21241489	A	G	IFNA14	3448
rs17334054	9	21241600	G	A	IFNA14	3448
rs10964932	9	21241856	T	A	IFNA14	3448
-	9	21214499	G	GAC	IFNA16	3449
rs111572236	9	21214561	G	A	IFNA16	3449
rs72691904	9	21214614	G	A	IFNA16	3449
rs3886736	9	21214660	C	G	IFNA16	3449
rs2015366	9	21214679	G	A	IFNA16	3449
rs2015345	9	21214877	T	G	IFNA16	3449
rs2015344	9	21214896	A	G	IFNA16	3449
rs114548783	9	21214980	C	G	IFNA16	3449
rs9333362	9	21215326	G	A	IFNA16	3449
rs74572884	9	21215410	G	A	IFNA16	3449
rs138247218	9	21215764	A	T	IFNA16	3449
rs10964911	9	21215802	G	A	IFNA16	3449
rs10757200	9	21215819	G	A	IFNA16	3449
rs10125010	9	21216028	C	T	IFNA16	3449
rs28368167	9	21216073	G	GT	IFNA16	3449
rs28368166	9	21216183	A	G	IFNA16	3449
rs28368165	9	21216233	G	C	IFNA16	3449
rs1946316	9	21216334	T	C	IFNA16	3449
rs3919593	9	21216728	T	C	IFNA16	3449
rs28368164	9	21216864	A	G	IFNA16	3449
rs28368163	9	21216908	C	G	IFNA16	3449
rs28368162	9	21216910	A	G	IFNA16	3449
rs28368161	9	21216934	G	A	IFNA16	3449
rs28368160	9	21217022	C	G	IFNA16	3449
rs28368159	9	21217111	A	T	IFNA16	3449
rs41313958	9	21217159	T	G	IFNA16	3449
rs28368158	9	21217166	T	C	IFNA16	3449
rs28368156	9	21217320	A	G	IFNA16	3449
rs115052160	9	21217353	C	A	IFNA16	3449
rs115824078	9	21217409	A	T	IFNA16	3449
rs28441341	9	21217439	G	A	IFNA16	3449
rs1834247	9	21217535	C	G	IFNA16	3449
rs149247210	9	21217548	C	A	IFNA16	3449
rs1424854	9	21217849	C	T	IFNA16	3449
rs111595266	9	21217953	G	C	IFNA16	3449
rs112295557	9	21218034	A	G	IFNA16	3449
rs7867187	9	21218066	G	T	IFNA16	3449
rs7867026	9	21218069	C	G	IFNA16	3449
rs7853343	9	21218083	T	C	IFNA16	3449
rs368088186	9	21218086	G	A	IFNA16	3449
rs7867031	9	21218090	C	T	IFNA16	3449
rs113169244	9	21218143	G	T	IFNA16	3449
rs10811511	9	21218157	A	G	IFNA16	3449
rs72691911	9	21218451	A	T	IFNA16	3449
rs10811512	9	21218648	C	G	IFNA16	3449
rs1820314	9	21218873	A	T	IFNA16	3449
rs10114825	9	21218917	G	A	IFNA16	3449
rs12551516	9	21219072	G	T	IFNA16	3449
rs4571808	9	21225570	C	T	IFNA17	3451
rs5896930	9	21225663	T	TA	IFNA17	3451
rs2019780	9	21225958	C	A	IFNA17	3451
rs1030302	9	21226014	A	G	IFNA17	3451
rs145254086	9	21226113	A	G	IFNA17	3451
rs144847956	9	21226331	C	G	IFNA17	3451
rs10964917	9	21226501	A	C	IFNA17	3451
rs111261782	9	21226520	C	T	IFNA17	3451
rs7849558	9	21226529	A	C	IFNA17	3451
rs188994734	9	21226650	C	G	IFNA17	3451
rs114079427	9	21226652	C	A	IFNA17	3451
-	9	21227005	A	G	IFNA17	3451
rs141837460	9	21227077	G	A	IFNA17	3451
rs183478001	9	21227487	A	G	IFNA17	3451
rs7025879	9	21227651	A	G	IFNA17	3451
rs200400518	9	21228002	A	AT	IFNA17	3451
rs144758101	9	21228016	G	A	IFNA17	3451
rs10964918	9	21228285	A	G	IFNA17	3451
rs7029860	9	21228289	C	T	IFNA17	3451
rs148814448	9	21228352	A	C	IFNA17	3451
rs7873404	9	21228497	T	C	IFNA17	3451
rs200131420	9	21228705	A	G	IFNA17	3451
rs185980858	9	21228770	C	G	IFNA17	3451
rs17334061	9	21229130	C	T	IFNA17	3451
rs12686725	9	21229829	A	G	IFNA17	3451
rs10964871	9	21163761	G	A	IFNA21	3452
rs10738589	9	21163939	G	T	IFNA21	3452
rs10738590	9	21163940	A	T	IFNA21	3452
rs72614271	9	21164084	T	C	IFNA21	3452
rs10733373	9	21164132	A	C	IFNA21	3452
rs147146045	9	21164148	C	A	IFNA21	3452
rs190611406	9	21164150	A	C	IFNA21	3452
rs76046336	9	21164405	G	A	IFNA21	3452
rs142106993	9	21164431	A	C	IFNA21	3452
rs1857650	9	21164594	A	T	IFNA21	3452
rs7038852	9	21165322	G	A	IFNA21	3452
rs7024135	9	21165348	T	A	IFNA21	3452
rs34451175	9	21165658	A	G	IFNA21	3452
rs10531283	9	21165802	TAATA	T	IFNA21	3452
rs2939	9	21166004	A	G	IFNA21	3452
rs35082920	9	21166308	G	A,T	IFNA21	3452
rs138370577	9	21166487	G	C	IFNA21	3452
rs141719013	9	21166761	C	G	IFNA21	3452
rs8181185	9	21166791	A	C	IFNA21	3452
rs28537757	9	21167180	G	C	IFNA21	3452
rs28521526	9	21167181	T	C	IFNA21	3452
rs7047299	9	21167465	A	G	IFNA21	3452
rs61510572	9	21167547	C	CA	IFNA21	3452
rs28662241	9	21167618	G	A	IFNA21	3452
rs28686178	9	21167620	T	A	IFNA21	3452
rs7047687	9	21167652	C	A	IFNA21	3452
rs10811487	9	21168139	G	A	IFNA21	3452
rs2891157	9	21168306	G	C	IFNA21	3452
rs8181053	9	21168483	G	A	IFNA21	3452
rs7873167	9	21075444	T	G	IFNB1	3456
rs115527031	9	21075658	A	G	IFNB1	3456
rs3885423	9	21075675	T	C	IFNB1	3456
rs967102	9	21076182	C	G	IFNB1	3456
rs9333359	9	21076198	AT	A	IFNB1	3456
rs1364613	9	21076679	A	C	IFNB1	3456
rs1364612	9	21076686	G	C	IFNB1	3456
rs28368126	9	21076692	CA	C	IFNB1	3456
rs28368125	9	21076737	AG	A	IFNB1	3456
rs34130181	9	21077689	G	T	IFNB1	3456
rs1051922	9	21077716	G	A,C,T	IFNB1	3456
rs41309796	9	21078173	T	C	IFNB1	3456
rs10964831	9	21078375	A	T	IFNB1	3456
rs111707376	9	21078487	G	A	IFNB1	3456
rs116304031	9	21078561	A	G	IFNB1	3456
rs1424856	9	21078740	T	C	IFNB1	3456
rs1424855	9	21078815	C	G	IFNB1	3456
rs12156577	9	21079148	A	C	IFNB1	3456
rs12375583	9	21478865	G	T	IFNE	338376
rs72703410	9	21479584	T	C	IFNE	338376
rs10965018	9	21479653	C	T	IFNE	338376
rs72703411	9	21479839	G	A	IFNE	338376
rs115673337	9	21479898	C	G	IFNE	338376
rs16938425	9	21480021	C	T	IFNE	338376
rs12376959	9	21480127	A	G	IFNE	338376
rs1556461	9	21480632	G	C	IFNE	338376
rs2039381	9	21481483	G	A	IFNE	338376
rs1125488	9	21481556	T	G	IFNE	338376
rs10125074	9	21482089	G	A	IFNE	338376
rs34814436	9	21482125	T	TA	IFNE	338376
rs2039380	9	21482181	C	G	IFNE	338376
rs34533918	9	21482238	AAAT	A	IFNE	338376
rs10811549	9	21482351	A	G	IFNE	338376
rs35958534	9	21482900	C	T	IFNE	338376
rs10965019	9	21483266	A	G	IFNE	338376
rs34409065	9	21483298	T	TGAGA	IFNE	338376
rs72703416	9	21483749	C	T	IFNE	338376
rs147182003	9	21483803	TAGGTTA	T	IFNE	338376
rs78250748	9	21483870	A	G	IFNE	338376
rs72703417	9	21484062	C	T	IFNE	338376
rs111943528	9	27522323	C	T	IFNK	56832
rs111260757	9	27522394	T	C	IFNK	56832
rs10967971	9	27522870	C	T	IFNK	56832
rs59342431	9	27522880	A	C	IFNK	56832
rs700786	9	27522925	A	T	IFNK	56832
rs61050438	9	27522935	G	A	IFNK	56832
rs10967972	9	27523082	C	G	IFNK	56832
rs55637136	9	27523462	CA	C	IFNK	56832
rs77120895	9	27523806	C	T	IFNK	56832
rs4879538	9	27524144	G	A,T	IFNK	56832
rs56087834	9	27524278	A	T	IFNK	56832
-	9	27524326	G	GA	IFNK	56832
rs58668566	9	27524327	C	A	IFNK	56832
rs144060127	9	27524364	G	GTGTT	IFNK	56832
rs34933275	9	27524624	T	A	IFNK	56832
rs41272879	9	27524980	T	C	IFNK	56832
rs116899991	9	27524993	C	T	IFNK	56832
rs3849939	9	27525221	G	C	IFNK	56832
rs79686970	9	27525529	C	G	IFNK	56832
rs62538061	9	27525660	T	C	IFNK	56832
rs140290319	9	27525696	GGA	G	IFNK	56832
rs41272883	9	27525815	G	A	IFNK	56832
rs700782	9	27526047	C	A,T	IFNK	56832
rs3739528	9	27526111	T	C	IFNK	56832
rs41272885	9	27526138	C	G	IFNK	56832
rs73643406	9	27526222	C	T	IFNK	56832
rs3739527	9	27526480	C	A	IFNK	56832
rs2484316	9	27527173	T	C	IFNK	56832
rs75633587	9	27527342	T	G	IFNK	56832
rs11410615	9	27527363	C	CT	IFNK	56832
rs2453552	9	27527512	T	G	IFNK	56832
rs10811479	9	21139009	A	T	IFNW1	3467
rs141103108	9	21139155	GATT	G	IFNW1	3467
rs12005185	9	21139375	G	A	IFNW1	3467
rs7853363	9	21139495	A	G	IFNW1	3467
rs28368130	9	21139579	A	G	IFNW1	3467
rs200450911	9	21139581	G	GA	IFNW1	3467
rs1895673	9	21139656	A	C,G,T	IFNW1	3467
rs79876898	9	21139671	A	G	IFNW1	3467
rs10964859	9	21140672	C	G	IFNW1	3467
rs77312138	9	21142227	G	A	IFNW1	3467
rs10757189	9	21142604	G	A	IFNW1	3467
rs10511694	9	21143020	C	T	IFNW1	3467
rs10964860	9	21143390	T	C	IFNW1	3467
rs28751285	9	21143474	G	A	IFNW1	3467
rs28751284	9	21143511	G	C	IFNW1	3467
rs199615728	9	21143667	G	A	IFNW1	3467
rs10964861	9	21143892	T	G	IFNW1	3467
-	21	34695379	A	G	IFNAR1	3454
rs188954444	21	34695419	T	G	IFNAR1	3454
rs181725218	21	34695421	T	G	IFNAR1	3454
rs187213589	21	34695518	T	G	IFNAR1	3454
rs185364911	21	34696064	G	A	IFNAR1	3454
rs143304042	21	34696077	G	A	IFNAR1	3454
rs138173798	21	34696103	G	A	IFNAR1	3454
rs62228039	21	34696292	G	A	IFNAR1	3454
rs17875752	21	34696497	G	T	IFNAR1	3454
rs17875753	21	34696501	C	G	IFNAR1	3454
rs2843710	21	34696707	C	G	IFNAR1	3454
rs16997869	21	34696867	C	T	IFNAR1	3454
rs145550964	21	34697197	G	GGTGTGT	IFNAR1	3454
rs115105316	21	34697288	A	T	IFNAR1	3454
rs73900317	21	34697695	C	T	IFNAR1	3454
rs2856968	21	34697981	A	G	IFNAR1	3454
rs2856969	21	34698159	A	G	IFNAR1	3454
rs3989181	21	34698517	CTTT	C	IFNAR1	3454
rs2211687	21	34698807	A	G	IFNAR1	3454
rs2226299	21	34698924	A	G	IFNAR1	3454
rs2249448	21	34699006	G	A	IFNAR1	3454
rs11396247	21	34699090	A	AT	IFNAR1	3454
rs11355531	21	34699107	AC	A	IFNAR1	3454
rs17875761	21	34699745	A	C	IFNAR1	3454
rs17875764	21	34700077	C	G	IFNAR1	3454
rs17875765	21	34700340	C	T	IFNAR1	3454
rs2154431	21	34700407	T	C	IFNAR1	3454
rs17875768	21	34700415	G	A	IFNAR1	3454
rs1012943	21	34700505	G	A	IFNAR1	3454
rs17875773	21	34701576	T	C	IFNAR1	3454
rs2850020	21	34702201	G	A	IFNAR1	3454
rs2850021	21	34703501	G	T	IFNAR1	3454
rs13050445	21	34703597	C	T	IFNAR1	3454
rs17875779	21	34703703	C	T	IFNAR1	3454
rs2252930	21	34704201	C	G	IFNAR1	3454
rs2243590	21	34704276	C	T	IFNAR1	3454
rs2252931	21	34704320	G	A	IFNAR1	3454
rs2834193	21	34704660	C	T	IFNAR1	3454
rs17875784	21	34704833	A	G	IFNAR1	3454
rs17875785	21	34704844	A	T	IFNAR1	3454
rs2226300	21	34705057	A	G	IFNAR1	3454
rs17875788	21	34705228	C	T	IFNAR1	3454
rs17875789	21	34705711	C	T	IFNAR1	3454
rs4817559	21	34705932	C	T	IFNAR1	3454
rs4817560	21	34705933	T	C	IFNAR1	3454
rs142604323	21	34706171	C	T	IFNAR1	3454
rs2843990	21	34706176	G	A	IFNAR1	3454
rs2856978	21	34706232	A	G	IFNAR1	3454
rs17875794	21	34706536	G	C	IFNAR1	3454
rs17875796	21	34706854	G	A	IFNAR1	3454
rs2843994	21	34706870	G	A	IFNAR1	3454
rs17875798	21	34707145	G	A	IFNAR1	3454
rs2243592	21	34707808	T	G	IFNAR1	3454
rs2243594	21	34708061	A	G	IFNAR1	3454
rs2253413	21	34708140	A	C	IFNAR1	3454
rs200187308	21	34708221	C	CT	IFNAR1	3454
rs71761911	21	34709053	CT	C	IFNAR1	3454
rs34640959	21	34710271	G	A	IFNAR1	3454
rs17875806	21	34710566	T	A	IFNAR1	3454
rs6517163	21	34710665	C	T	IFNAR1	3454
rs146893327	21	34710722	C	G	IFNAR1	3454
rs6517164	21	34710732	T	C	IFNAR1	3454
rs6517165	21	34710804	C	T	IFNAR1	3454
rs28450380	21	34711052	T	G	IFNAR1	3454
rs137975503	21	34711173	C	T	IFNAR1	3454
rs149475731	21	34711195	T	C	IFNAR1	3454
rs2843996	21	34711448	G	A	IFNAR1	3454
rs17643419	21	34711798	C	T	IFNAR1	3454
-	21	34712233	CAA	C	IFNAR1	3454
rs2253923	21	34712419	A	T	IFNAR1	3454
rs17875812	21	34712796	C	G	IFNAR1	3454
rs9981753	21	34713317	T	C	IFNAR1	3454
rs1012335	21	34714007	G	C	IFNAR1	3454
rs17875816	21	34714218	C	T	IFNAR1	3454
rs147951483	21	34714504	C	T	IFNAR1	3454
rs2843971	21	34714551	C	T	IFNAR1	3454
rs2843972	21	34714930	C	A	IFNAR1	3454
rs150111134	21	34715056	G	A	IFNAR1	3454
-	21	34715078	A	G	IFNAR1	3454
rs11909254	21	34715080	A	G	IFNAR1	3454
rs117221107	21	34715171	A	T	IFNAR1	3454
rs62226369	21	34715367	G	A	IFNAR1	3454
rs2257167	21	34715699	G	C	IFNAR1	3454
-	21	34716467	GA	G	IFNAR1	3454
rs77163534	21	34716659	C	T	IFNAR1	3454
rs12483293	21	34716789	T	A,G	IFNAR1	3454
-	21	34717088	T	G	IFNAR1	3454
rs17875880	21	34717726	C	T	IFNAR1	3454
rs17875881	21	34718429	A	G	IFNAR1	3454
rs79347769	21	34718915	C	A	IFNAR1	3454
rs80191435	21	34719437	CT	C	IFNAR1	3454
rs138605635	21	34719522	G	A	IFNAR1	3454
rs17875823	21	34719655	C	T	IFNAR1	3454
rs13046940	21	34719728	G	A	IFNAR1	3454
rs11700514	21	34719735	C	T	IFNAR1	3454
rs2834195	21	34720313	G	A	IFNAR1	3454
rs17875831	21	34721072	C	G	IFNAR1	3454
rs2834196	21	34721348	A	G	IFNAR1	3454
rs2834197	21	34723534	C	T	IFNAR1	3454
rs2243600	21	34723661	T	G	IFNAR1	3454
rs76665724	21	34723872	T	G	IFNAR1	3454
rs17875842	21	34724256	C	A	IFNAR1	3454
rs184491960	21	34724912	A	C	IFNAR1	3454
rs17875845	21	34725002	C	T	IFNAR1	3454
rs2834198	21	34725390	C	T	IFNAR1	3454
rs914141	21	34725468	T	G	IFNAR1	3454
rs914142	21	34725807	G	A	IFNAR1	3454
rs2856973	21	34726127	T	A	IFNAR1	3454
rs17875850	21	34726166	G	A	IFNAR1	3454
rs2254180	21	34726230	T	C	IFNAR1	3454
rs2254305	21	34727231	C	T	IFNAR1	3454
rs1041867	21	34727252	T	G	IFNAR1	3454
rs1041868	21	34727330	G	A	IFNAR1	3454
rs2254315	21	34727487	C	T	IFNAR1	3454
rs2834199	21	34727516	G	A	IFNAR1	3454
rs11910076	21	34728201	T	A	IFNAR1	3454
rs11909934	21	34728237	G	A	IFNAR1	3454
rs2834200	21	34728999	G	A	IFNAR1	3454
rs17875863	21	34729233	G	A	IFNAR1	3454
rs2834201	21	34729377	G	T	IFNAR1	3454
rs116702860	21	34729828	C	T	IFNAR1	3454
rs372098571	21	34729836	GT	G	IFNAR1	3454
rs17875889	21	34730302	C	T	IFNAR1	3454
rs17875870	21	34730430	A	G	IFNAR1	3454
rs141601938	21	34730692	TAGAG	T	IFNAR1	3454
rs35166284	21	34730899	T	TA	IFNAR1	3454
rs2834202	21	34730954	G	A	IFNAR1	3454
rs35533087	21	34731108	T	C	IFNAR1	3454
rs116519917	21	34731826	A	G	IFNAR1	3454
rs11908899	21	34732266	T	C	IFNAR1	3454
rs11908745	21	34732523	A	G	IFNAR1	3454
rs12626220	21	34732566	G	A	IFNAR1	3454
-	21	34732701	T	TG	IFNAR1	3454
rs200938612	21	34732706	T	TTTG	IFNAR1	3454
rs115742441	21	34732727	A	G	IFNAR1	3454
rs78406477	21	34733077	C	T	IFNAR1	3454
rs117494686	21	34733322	G	T	IFNAR1	3454
rs71323368	21	34733451	A	G	IFNAR1	3454
rs2298677	21	34733642	A	G,T	IFNAR1	3454
rs114252068	21	34733703	G	A	IFNAR1	3454
rs11910646	21	34733714	T	C	IFNAR1	3454
rs12626750	21	34698385	C	A,G,T	IFNAR1	3454
rs12233338	21	34600916	T	C	IFNAR2	3455
rs141953368	21	34601293	C	CT	IFNAR2	3455
rs12233340	21	34601344	T	G	IFNAR2	3455
rs73903134	21	34601608	T	G	IFNAR2	3455
rs9975738	21	34602246	T	G	IFNAR2	3455
rs17860115	21	34602305	C	A	IFNAR2	3455
rs17860116	21	34602321	C	T	IFNAR2	3455
rs17860118	21	34602794	G	T	IFNAR2	3455
rs12482556	21	34602934	T	C	IFNAR2	3455
rs117258653	21	34603121	C	G	IFNAR2	3455
rs57451586	21	34603310	A	AT	IFNAR2	3455
rs17860249	21	34603841	G	A	IFNAR2	3455
rs2248202	21	34603880	C	A	IFNAR2	3455
rs2300370	21	34604557	G	A	IFNAR2	3455
rs13052526	21	34604737	T	C	IFNAR2	3455
rs2248412	21	34605531	A	G,T	IFNAR2	3455
rs17860250	21	34605644	G	C	IFNAR2	3455
rs17860130	21	34605652	GA	G	IFNAR2	3455
rs149346826	21	34606362	GTT	G	IFNAR2	3455
rs189110596	21	34606840	A	G	IFNAR2	3455
rs6517152	21	34607223	A	G	IFNAR2	3455
rs7509997	21	34607358	G	A	IFNAR2	3455
rs17860143	21	34608104	G	A	IFNAR2	3455
rs8130779	21	34608625	T	A	IFNAR2	3455
rs6517154	21	34608680	T	C	IFNAR2	3455
rs17860252	21	34608830	TC	T	IFNAR2	3455
rs9974669	21	34608954	G	C	IFNAR2	3455
rs34322078	21	34609383	GGTGT	G	IFNAR2	3455
-	21	34609388	G	A	IFNAR2	3455
rs79718133	21	34609526	C	G	IFNAR2	3455
rs1137779	21	34609596	T	G	IFNAR2	3455
rs146915094	21	34609613	G	A	IFNAR2	3455
rs11482484	21	34609671	T	TA	IFNAR2	3455
rs9636867	21	34609944	A	G	IFNAR2	3455
rs1131964	21	34610487	T	C	IFNAR2	3455
rs77078324	21	34610574	A	G	IFNAR2	3455
rs5843594	21	34610985	G	GT	IFNAR2	3455
rs35083825	21	34611079	TA	T	IFNAR2	3455
rs57130205	21	34611177	G	T	IFNAR2	3455
rs7280479	21	34611197	A	G	IFNAR2	3455
rs17860160	21	34611320	G	T	IFNAR2	3455
rs17860253	21	34611595	C	T	IFNAR2	3455
rs9978157	21	34611708	A	C,G	IFNAR2	3455
rs8127500	21	34611992	A	G	IFNAR2	3455
rs35515030	21	34613119	C	CA	IFNAR2	3455
rs17860254	21	34613145	AT	A	IFNAR2	3455
rs17860169	21	34613301	A	G	IFNAR2	3455
rs8128785	21	34613967	C	A	IFNAR2	3455
rs2229207	21	34614250	T	A,C	IFNAR2	3455
rs9976829	21	34614834	G	A	IFNAR2	3455
rs62226154	21	34614901	G	T	IFNAR2	3455
rs62226155	21	34614987	G	C	IFNAR2	3455
rs140835879	21	34615020	C	CTCT	IFNAR2	3455
rs62226156	21	34615087	T	C	IFNAR2	3455
rs62226157	21	34615088	G	A	IFNAR2	3455
rs13050728	21	34615210	T	C	IFNAR2	3455
rs78625396	21	34615456	C	G	IFNAR2	3455
rs12482301	21	34615488	A	C	IFNAR2	3455
rs10211925	21	34615732	G	A	IFNAR2	3455
rs2834156	21	34616157	T	C	IFNAR2	3455
rs17860183	21	34616549	A	T	IFNAR2	3455
rs17860256	21	34617074	G	A	IFNAR2	3455
rs149186597	21	34617239	TTTC	T	IFNAR2	3455
rs2252639	21	34617729	A	G	IFNAR2	3455
rs2252650	21	34617950	A	T	IFNAR2	3455
rs17860189	21	34617989	A	G	IFNAR2	3455
rs2284549	21	34618043	A	T	IFNAR2	3455
rs2834159	21	34618089	C	T	IFNAR2	3455
rs2284550	21	34618285	G	A	IFNAR2	3455
rs2284551	21	34618313	A	G	IFNAR2	3455
rs12053666	21	34618439	G	A	IFNAR2	3455
rs17860199	21	34618565	C	T	IFNAR2	3455
rs17860200	21	34618654	C	T	IFNAR2	3455
rs2073361	21	34619445	A	G	IFNAR2	3455
rs17860205	21	34619922	C	T	IFNAR2	3455
rs2834160	21	34620113	T	C	IFNAR2	3455
rs2834161	21	34620207	C	T	IFNAR2	3455
rs17860208	21	34620320	A	G	IFNAR2	3455
rs2834162	21	34620409	A	C	IFNAR2	3455
rs2834163	21	34620451	G	A	IFNAR2	3455
rs17860211	21	34620668	A	G	IFNAR2	3455
rs7277142	21	34620747	G	C	IFNAR2	3455
rs2073362	21	34620801	A	G	IFNAR2	3455
rs17860215	21	34621246	T	A	IFNAR2	3455
rs148985894	21	34621648	CAAA	C	IFNAR2	3455
rs9982205	21	34621734	G	T	IFNAR2	3455
rs2834164	21	34621948	A	C	IFNAR2	3455
rs76055947	21	34622066	A	G	IFNAR2	3455
rs2834165	21	34622536	A	G	IFNAR2	3455
rs17860220	21	34623919	A	G	IFNAR2	3455
rs2236757	21	34624917	A	G	IFNAR2	3455
rs2236758	21	34625413	A	G	IFNAR2	3455
rs13047715	21	34625590	A	C	IFNAR2	3455
rs74932508	21	34625839	G	T	IFNAR2	3455
rs4817554	21	34625998	T	G	IFNAR2	3455
rs4817555	21	34626124	G	A	IFNAR2	3455
rs59738559	21	34626337	C	CT	IFNAR2	3455
rs2834166	21	34626654	C	A	IFNAR2	3455
rs9975538	21	34626854	C	T	IFNAR2	3455
rs9975448	21	34626855	A	G	IFNAR2	3455
rs17860261	21	34627027	C	G	IFNAR2	3455
rs73360272	21	34627302	C	T	IFNAR2	3455
rs11701402	21	34627774	C	G	IFNAR2	3455
rs11701450	21	34628034	C	G	IFNAR2	3455
rs11911133	21	34629175	A	G	IFNAR2	3455
rs148100791	21	34630121	AGGGGACAT	A	IFNAR2	3455
rs17860236	21	34630375	C	T	IFNAR2	3455
rs17860237	21	34630429	G	T	IFNAR2	3455
rs17860241	21	34631133	A	G	IFNAR2	3455
rs17860243	21	34631799	A	C	IFNAR2	3455
rs2300371	21	34632241	C	A,T	IFNAR2	3455
rs75320108	21	34632372	G	A	IFNAR2	3455
rs145724524	21	34633306	TATCTGTGC	T	IFNAR2	3455
rs138186032	21	34633510	T	A	IFNAR2	3455
rs16990416	21	34633726	T	C	IFNAR2	3455
rs112768578	21	34633858	A	C	IFNAR2	3455
rs6517156	21	34634045	C	G	IFNAR2	3455
rs113651916	21	34634138	G	A	IFNAR2	3455
rs6517157	21	34634808	C	G,T	IFNAR2	3455
rs1131668	21	34634878	G	A	IFNAR2	3455
rs3216172	21	34635053	G	GT	IFNAR2	3455
rs9984273	21	34635065	C	T	IFNAR2	3455
rs8178430	21	34635933	T	G	IFNAR2	3455
rs2239573	21	34638859	G	A,C	IFNAR2	3455
rs8178437	21	34638930	C	T	IFNAR2	3455
rs8178438	21	34638937	G	A	IFNAR2	3455
rs200352087	21	34639822	TG	T	IFNAR2	3455
rs2253868	21	34639823	G	T	IFNAR2	3455
