# Supplementary material for: The association between single-nucleotide polymorphisms within type 1 interferon pathway genes and human immunodeficiency virus type 1 viral load in antiretroviral-naïve participants
Source: AIDS Res Ther. 2024 May 3;21:27. doi: 10.1186/s12981-024-00610-x (PMC11067292; doi:10.1186/s12981-024-00610-x)
Supplement: Supplementary file 3 — Additional file 3. Linkage Disequilibrium Heatmap values for Fig. 1. [file 12981_2024_610_MOESM3_ESM.xlsx]

## Sheet: Sara_IFNW1_N2429_LDmatrix_Prett
Addition file 3 - Linkage Disequilibrium Heatmap values for Figure 1
SNPIDs	rs10811479	rs12005185	rs7853363	rs28368130	rs200450911	rs79876898	rs10964859	rs77312138	rs10757189	rs10511694	rs10964860	rs28751285	rs28751284	rs199615728	rs10964861	rs1895673	rs141103108
rs10811479		0.002	0.054	0.015	0.02	0.026	0.048	0.033	0.024	0.018	0.024	0.013	0.025	0.038	0.015	0.142	0.001
rs12005185			0.172	0.021	0.035	0.064	0.141	0.045	0.045	0.042	0.042	0.205	0.001	0.153	0.035	0.013	0.006
rs7853363				0.042	0.013	0.026	0.519	0.022	0.146	0.141	0.14	0.199	0.043	0.304	0.135	0.126	0.03
rs28368130					0.003	0.002	0.015	0.001	0.041	0.045	0.041	0.003	0.016	0.021	0.042	0.431	0.002
rs200450911						0	0.01	0	0.003	0.004	0.004	0.026	0.004	0.006	0.004	0.006	0
rs79876898							0.003	0.724	0.005	0.005	0.005	0	0.002	0	0.005	0.003	0.001
rs10964859								0.005	0.145	0.155	0.14	0.368	0.094	0.596	0.139	0.049	0.005
rs77312138									0.004	0.005	0.004	0.003	0.002	0.006	0.004	0.003	0.002
rs10757189										0.913	0.964	0.084	0.05	0.187	0.874	0.046	0.003
rs10511694											0.907	0.091	0.06	0.208	0.919	0.041	0.002
rs10964860												0.084	0.055	0.192	0.883	0.045	0.003
rs28751285													0.036	0.429	0.085	0.015	0.004
rs28751284														0.288	0.056	0.032	0.003
rs199615728															0.195	0.066	0.003
rs10964861																0.035	0.002
rs1895673																	0.004
rs141103108
